# Supplementary material for: A Narrative Review of Independent Treatment Methods for ED: Assessment of the Effectiveness of Diet, Supplements, Pharmacotherapy, and Physiotherapy
Source: J Clin Med. 2025 Mar 31;14(7):2386. doi: 10.3390/jcm14072386 (PMC11989648; doi:10.3390/jcm14072386)
Supplement: Supplementary file 1 [file jcm-14-02386-s001.zip]

Archive with 1 entries (1 files):
- jcm-3508420-supplementary.xlsx
