# Supplementary material for: A Narrative Review of Independent Treatment Methods for ED: Assessment of the Effectiveness of Diet, Supplements, Pharmacotherapy, and Physiotherapy
Source: J Clin Med. 2025 Mar 31;14(7):2386. doi: 10.3390/jcm14072386 (PMC11989648; doi:10.3390/jcm14072386)
Supplement: Supplementary file 1 [file jcm-14-02386-s001.zip › jcm-3508420-supplementary.xlsx]

## Sheet: Arkusz1
No.	Study Type	Study Aim/Purpose	Type of Intervention	Findings Summary Points	No. of Participants/Studies Included	Length of Observation
3	Narrative review	Evaluate PDE5 inhibitors replacement strategies	Narrative review	Limited long-term effectiveness of PDE5 inhibitors; emerging alternatives needed.	N/A	N/A
4	Narrative review	Explore potential new therapeutic applications of sildenafil beyond its established uses in erectile dysfunction (ED) and pulmonary arterial hypertension (PAH).	Narrative review	Clinical trials have reported promising results in conditions such as recurrent spontaneous miscarriage, fatty liver disease, bronchopulmonary dysplasia, heart failure, and premature ejaculation.​	N/A	N/A
5	Epidemiological study	Evaluate ED prevalence by race and ethnicity	Observational study	ED prevalence higher in older men; disparities by race and ethnicity.	3,200 men	Cross-sectional
6	Cross-sectional study	Evaluate cross-sectional ED in young men	Cross-sectional study	22.7% of ED cases were in men <40 years, with lower comorbidities.	1,029 men	Single-point observation
8	Longitudinal observational study	Longitudinal ED prevalence changes in Korea	Web-based survey	ED prevalence increased by 44% in 10 years; associated with lifestyle factors.	Over 3,500 participants	10 years
9	Observational study	Erectile dysfunction among diabetic	Cross-sectional	58.5% of diabetic men at Dessie Referral Hospital had erectile dysfunction (ED), with severity ranging from mild (10.5%) to moderate (40.9%) and severe (6.8%). Older age (≥59), longer diabetes duration, and type of medication were significant risk factors	323 diabetic men	Data were collected at a single point in time; no longitudinal follow-up was conducted.
10	Survey-based observational study	Assess the impact of direct-to-consumer marketing on patient interest in regenerative therapies for erectile dysfunction	Patient survey analysis	Direct-to-consumer marketing increases patient interest in regenerative ED therapies but often leaves them with limited understanding of their efficacy and safety.	N/A	N/A
11	Experimental study	Investigate sildenafil-vericiguat interaction	Experimental study	Sildenafil safe with vericiguat, but dose adjustments recommended for hypotension risks.	60 participants	Single-dose pharmacokinetic study
12	Narrative review	Provide an in-depth overview of phosphodiesterase type 5 (PDE5) inhibitors, including their indications, mechanisms of action, administration protocols, adverse effects, contraindications, monitoring guidelines, and toxicity profiles	Narrative review	Summarizes PDE5 inhibitors and their clinical	N/A	N/A
13	Comprehensive review	Management of male erectile dysfunction	Comprehensive review	Highlights past and future management strategies for ED, focusing on advances in pharmacotherapy and regenerative medicine.	N/A	N/A
14	Narrative review	Explore the potential of regenerative therapies, including stem cell therapy, protein therapy, and low-intensity extracorporeal shock wave therapy (Li-ESWT), in treating erectile dysfunction	Narrative review	Regenerative therapies like stem cells, protein therapy, and Li-ESWT show promise for long-term ED treatment, but further research is needed to confirm their efficacy.	N/A	N/A
15	Narrative Review	Explore how different dietary patterns influence the development and progression of BPH and ED.	Narrative Review	Diets rich in vegetables, fruits, nuts, legumes, and fish—characteristics of the Mediterranean diet—are associated with improved erectile function	N/A	N/A
16	Cross-sectional survey	Assess whether gastroenterologists routinely discuss sexual dysfunction (SD) with their patients and to identify barriers to addressing SD in clinical practice.	Cross-sectional survey	Sexual dysfunction is rarely discussed in gastroenterology consultations due to lack of knowledge (58%), time constraints (44%), and embarrassment (30%), though over 70% of gastroenterologists believe all specialists should manage sexual issues, and 80% are interested in further training.	426 gastroenterologists responded out of 714 surveyed (59.7% response rate).	N/A
17	Prospective Cross-Sectional Study	Relationship between sleep apnea and erectile dysfunction	Observational	60% of OSA patients had ED, with significant correlations to age, hypertension, diabetes, and oxygen desaturation levels. Age, diabetes, and oxygen saturation nadir were identified as independent predictors of ED severity.	133 male patients	Cross-sectional
18	Systematic Review	Compare the effectiveness and safety profiles of different oral PDE5i in treating ED	Meta-analysis	PDE5 inhibitors significantly improve erectile function, with tadalafil being the most effective, and all drugs showing similar safety profiles	118 trials encompassing 31,195 individuals​	Varied across studies
19	Narrative review	Explore potential new therapeutic applications of sildenafil beyond its established uses in erectile dysfunction (ED) and pulmonary arterial hypertension (PAH).	Administration of sildenafil in various experimental and clinical settings.	N/A	N/A	N/A
21	Meta-analysis	Evaluate the efficacy and safety of phosphodiesterase type 5 (PDE5) inhibitors in treating erectile dysfunction (ED) after bilateral nerve-sparing radical prostatectomy (BNSRP).	Administration of PDE5 inhibitors compared to placebo.​	PDE5 inhibitors significantly improved erectile function, with a standardized mean difference of 4.04 in International Index of Erectile Function-Erectile Function (IIEF-EF) domain scores.	N/A	N/A
22	Randomized, double-blind, placebo-controlled Phase III clinical trial	Assess the efficacy and safety of avanafil in Chinese men with ED.	Administration of avanafil (100 mg or 200 mg) compared to placebo.​	Avanafil significantly improved erectile function, with higher success rates in vaginal penetration and intercourse completion.	N/A	N/A
23	Real-world pilot study	Assess treatment satisfaction with avanafil in patients with ED.	Administration of avanafil.	The study supports avanafil as a viable treatment option for ED.	N/A	N/A
24	Randomized, double-blind, placebo-controlled trial.	Udenafil in post-prostatectomy ED	Daily administration of 75 mg udenafil or placebo	After 32 weeks, 36.5% of patients in the udenafil group achieved an International Index of Erectile Function-Erectile Function (IIEF-EF) score of 22 or higher, compared to 13.0% in the placebo group (p=0.021); no severe adverse effects were reported.​	99 patients (67 udenafil group, 32 placebo group)	32 weeks
25	Randomized, double-blind, placebo-controlled trial	Evaluate the efficacy and safety of udenafil in treating erectile dysfunction (ED) following total mesorectal excision (TME) for rectal cancer	Administration of udenafil 100 mg or placebo, taken on-demand before sexual activity	Udenafil significantly improved erectile function scores compared to placebo; adverse events were mild and similar between groups.	60 patients (30 udenafil group, 30 placebo group).	8 weeks
26	Translational research	Examine stem cell therapy for ED	Translational study	Early results promising for erectile tissue regeneration.	Varied (pilot studies)	Short-term (translational studies).
27	Systematic review	Evaluate the efficacy and safety of stem cell therapy in treating erectile dysfunction	Administration of various stem cell types, including mesenchymal stem cells, placental matrix-derived stem cells, mesenchymal stem cell-derived exosomes, adipose-derived stem cells, bone marrow-derived mononuclear stem cells, and umbilical cord blood stem cells.​	Stem cell therapy demonstrated promising efficacy and a favorable safety profile in treating ED	Nine studies encompassing 164 patients with ED of various etiologies.​	Varied
28	Systematic review	Evaluate the efficacy and safety of phosphodiesterase type 5 (PDE5) inhibitors in treating erectile dysfunction (ED) following bilateral nerve-sparing radical prostatectomy (BNSRP).	Meta-analysis	PDE5 inhibitors significantly improve erectile function after bilateral nerve-sparing radical prostatectomy, increasing successful intercourse rates while causing mild adverse effects like headaches and flushing	Six randomized controlled trials involving a total of 1,678 patients.	Varies
29	Systematic review	Explore regenerative therapies for ED	Systematic review	Highlights promising results for stem cell therapies and tissue engineering approaches.	24 studies	Varied
30	Editorial commentary	Assess the current status and future prospects of gene therapy as a treatment for erectile dysfunction (ED).	Discussion-based	Gene therapy for ED shows promise in preclinical studies but faces challenges in delivery, targeting, and regulation, requiring further research for clinical application.	N/A	N/A
33	Narrative review	Provide an updated overview of low-intensity extracorporeal shock wave therapy (LI-ESWT) for the treatment of erectile dysfunction (ED)	Narrative review	LI-ESWT is a promising non-invasive treatment for ED that enhances penile blood flow and function through neovascularization, with clinical studies showing efficacy and minimal adverse effects.	N/A	N/A
34	Systematic review	Evaluate the efficacy and safety of stem cell therapy in treating erectile dysfunction	Administration of various stem cell types, including mesenchymal stem cells, placental matrix-derived stem cells, mesenchymal stem cell-derived exosomes, adipose-derived stem cells, bone marrow-derived mononuclear stem cells, and umbilical cord blood stem cells.​	Stem cell therapy has shown promising efficacy in improving erectile function with a favorable safety profile and no serious adverse events reported. However, standardized protocols for stem cell type, dosage, and mechanisms of action are still lacking.	Nine studies encompassing a total of 164 patients with ED	Varied
35	Preclinical scoping review	Low-intensity shockwave for ED	Preclinical scoping review	Shockwave improves tissue regeneration in animal models, potentially scalable to humans.	Preclinical studies	N/A
35	Systematic scoping review of pre-clinical studies.	Evaluate the basic science underlying low-intensity extracorporeal shockwave therapy (Li-ESWT) for erectile dysfunction (ED) and propose potential mechanisms of action	Systematic scoping review of pre-clinical studies.	Li-ESWT may improve erectile function by promoting angiogenesis, enhancing microcirculation, and stimulating tissue regeneration, but its exact mechanisms and optimal protocols require further research.	N/A	N/A
36	Systematic review	Examine pelvic floor training for ED	Systematic review	Improved ED and ejaculation; significant effect sizes for trained men.	9 studies	Varied
37	Narrative review	Examine the relationship between pelvic floor function and male sexual dysfunctions, including erectile dysfunction, ejaculatory and orgasmic dysfunction, and pelvic pain, and to assess the potential benefits of pelvic floor physical therapy in treating these conditions	Pelvic floor pchysical therapy	Pelvic floor physical therapy may improve symptoms of erectile dysfunction, ejaculatory and orgasmic dysfunction, and chronic prostatitis/chronic pelvic pain syndrome.​	N/A	N/A
38	Narrative review	Effects of pelvic floor rehabilitation on sexual dysfunction	Narrative review	Pelvic floor rehabilitation improves ED and premature ejaculation; emphasizes its value for non-invasive management.	N/A	N/A
38	Narrative review	Evaluate the effects of pelvic floor physical therapy on male sexual dysfunctions, specifically erectile dysfunction and premature ejaculation.	Pelvic floor muscle training combined with manual physical therapy	Strengthening pelvic floor muscles through PFPT can improve symptoms of ED and PE	37 studies reviewed, including 5 randomized controlled trials, 2 meta-analyses, and 4 observational studies	Varied
39	Observational study	Pelvic floor and male sexual dysfunction	Observational study	Highlights the relationship between pelvic floor disorders and ED, advocating for rehabilitation therapies.	Varied	Cross-sectional
40	Pre-experimental single-group study	Assess the effects of resistance band pelvic floor muscle exercises on urinary incontinence, quality of life, depression, and anxiety in patients after robot-assisted radical prostatectomy.​	Resistance band pelvic floor muscle exercise program performed at home.	Significant improvements in urinary incontinence, life impact, depression, and anxiety over time.	43 patients completed the program	0.5, 1, 2, and 3 months after urinary catheter removal.​
41	Systematic review	Physiotherapy for male sexual dysfunction	Systematic review/meta-analysis	Physiotherapy improves ED, penile curvature, and sexual function across conditions.	14 RCTs	Varied
42	Systematic review and meta-anaylsis	Evaluate the effectiveness of sexual rehabilitation programs on sexual dysfunction in patients with cardiovascular disease (CVD).	Sexual rehabilitation programs, including exercise therapy (e.g., pelvic floor muscle training), counseling, multidisciplinary approaches, and partner rehabilitation.​	Sexual rehabilitation significantly improves sexual function in patients with CVD, with a standardized mean difference (SMD) of 0.430 (95% CI, 0.226–0.633)	N/A	Varied
43	Systematic review/meta-analysis	Examine physiotherapy for ED and climacturia	Systematic review/meta-analysis	Physiotherapy interventions improve ED after prostatectomy.	10 RCTs included	Varied study lengths
46	Cross-sectional study	Impact of dietary inflammation on ED	Cross-sectional analysis	Higher dietary inflammatory scores linked to increased ED prevalence.	National database (~10,000 participants)	Single-point observation
47	Narrative review	Assess the impact of dietary patterns on benign prostatic hyperplasia (BPH), lower urinary tract symptoms (LUTS), and erectile dysfunction (ED).	Dietary modifications	Healthy dietary patterns, such as the Mediterranean diet and plant-based diets, are associated with reduced risk and severity of BPH, LUTS, and ED.	N/A	N/A
48	Umbrella review	Association of ED with cardiovascular diseases	Umbrella review	Strong link between ED and cardiovascular risks; suggests ED as an early marker of cardiovascular health issues.	Multiple reviews included	Varied
50	Prospective cohort study.	Evaluate the long-term risk of developing CVD and/or HTN in men with ED without pre-existing vascular risk factors	Observational	Men with severe ED and lower baseline International Index of Erectile Function-Erectile Function (IIEF-EF) scores had a higher risk of developing CVD or HTN over a long-term follow-up	N/A	Long-term follow-up
51	Narrative Review	Provide an update on the use of dietary and lifestyle interventions to improve vasculogenic erectile dysfunction (ED) and atherosclerotic cardiovascular disease	Dietary and lifestyle modifications	Implementing dietary and lifestyle interventions can improve both ED and cardiovascular health	N/A	N/A
52	Randomized Clinical Trial	Assess whether a low carbohydrate diet can increase total serum testosterone and improve erectile function in hypogonadal men with metabolic syndrome	Low carbohydrate diet	The low carbohydrate d'iet group showed significant improvements in anthropometric measures, erectile function (increased IIEF-5 score), and serum total testosterone levels compared to the control group	18	3 months
53	Observational study	Evaluate the impact of the Mediterranean diet on cardiovascular hemodynamics and erectile function in male patients with chronic heart failure.	Adherence to the Mediterranean diet.	Higher adherence to the Mediterranean diet was associated with improved erectile function and better cardiovascular parameters, including enhanced vascular health and reduced arterial stiffness	150 male patients with chronic heart failure.	Cross-sectional analysis; duration not specified
54	Cross-sectional study.	Investigate the association between organic diet consumption, intermittent fasting, and erectile dysfunction (ED).	Dietary patterns, specifically organic food consumption and intermittent fasting.	Men who reported consuming an organic diet or practicing intermittent fasting were significantly less likely to experience ED	271 men	N/A
55	Systematic review	Evaluate the effects of a Mediterranean diet on various urologic conditions, including erectile dysfunction (ED), nephrolithiasis, lower urinary tract symptoms, and urinary incontinence	Systematic review	The Mediterranean diet is effective in preventing and improving ED, kidney stones, lower urinary tract symptoms, and urinary incontinence.	58 studies (11 on sexual dysfunction, 9 on urinary symptoms, 8 on stone disease, and 9 on urologic cancers)	Varied
56	Systematic review and meta-analysis.	Assess the effectiveness and safety of ginseng in treating erectile dysfunction.​	Administration of various types of ginseng.	Ginseng had a trivial effect on erectile dysfunction compared to placebo, with a mean difference of 3.52 on the Erectile Function Domain of the International Index of Erectile Function-15	9 studies included	Varied
57	Systematic review	Evaluate the current evidence on the effectiveness of ginseng, rutin, and moringa in treating erectile dysfunction	Administration of ginseng, rutin, and moringa supplements	Ginseng has shown potential in improving erectile function in clinical trials, but evidence for rutin and moringa is lacking, and further research is needed on combination therapies.	Seven RCTs; total number of participants not specified	Varied
58	Systematic review	Systematically review and discuss current evidence from placebo-controlled clinical trials investigating alternative medicine and herbal remedies for ED	Use of alternative medicine and herbal remedies, including Panax ginseng, Pycnogenol, Prelox, Tribulus terrestris, Lepidium meyenii, L-arginine, acupuncture, and lifestyle interventions	Panax ginseng, Pycnogenol, Prelox, Tribulus terrestris, and L-arginine show potential benefits for erectile dysfunction, but further clinical research is needed to confirm their efficacy and safety	N/A	Varied
59	Narrative review	Assess the effects of red ginseng on male reproductive health, including erectile function.	Narrative review	Red ginseng may improve erectile function by enhancing nitric oxide synthesis, leading to better penile blood flow.	N/A	Varied
60	Clinical trial	Ginseng and Vitamin E for sexual function	Randomized clinical trial	Ginseng and Vitamin E improve female sexual function, suggesting potential benefits for male ED.	90 participants	12 weeks
61	Literature review	Explore the pharmacological applications of yohimbine, focusing on its potential therapeutic effects.	Literature review	Yohimbine, an α2-adrenergic receptor antagonist, is traditionally used as a stimulant and aphrodisiac, showing potential benefits for erectile dysfunction and cardiovascular health, but may cause hypertension, anxiety, and other side effects.	N/A	N/A
62	Narrative review	Examine the concept of sexual performance anxiety, its causes, and potential treatment approaches.	Narrative review	Sexual performance anxiety, often caused by psychological stress and fear of failure, can contribute to erectile dysfunction and may be managed through cognitive-behavioral therapy, mindfulness, and addressing underlying psychological factors.	N/A	N/A
63	Network pharmacology analysis	Investigate the molecular and pharmacological mechanisms of Yinyanghuo (Epimedium) in the treatment of erectile dysfunction (ED) using a network pharmacology-based approach	Computational analysis	Yinyanghuo may help treat erectile dysfunction by targeting key molecular pathways, including hormone activity, nitric oxide production, and vascular function, through interactions with AR, NR3C2, PDE5A, and BMP2.	N/A	N/A
64	Preclinical experimetnal study	Investigate the effects of Icariside II on endothelial nitric oxide synthase (eNOS) activation and its potential implications for vascular health.	Preclinical experimetnal study	Icariside II enhances nitric oxide production by activating eNOS through PI3K/Akt, AMPK, and PKC pathways, suggesting potential benefits for endothelial function and erectile dysfunction.	Cell-based study	Short-term
65	Systematic review of preclinical studies	Summarize the chemopreventive properties of Icariside II in solid tumors and elucidate its underlying molecular mechanisms.	Preclinical pharmacological investigation	Icariside II exhibits anticancer properties by inducing apoptosis, inhibiting proliferation, and enhancing chemotherapy effects.	N/A	N/A
66	Observational study	Assess vacuum erection devices for ED	Observational study	VED success rate of 78%; significant satisfaction among post-prostatectomy patients.	153 men	Short-term
67	Dietary flavonoid intake and erectile dysfunction	Observational cohort study	Nutritional epidemiology study	Higher intake of flavonoid-rich foods, particularly anthocyanins, flavanones, and flavones, is linked to a reduced risk of erectile dysfunction, especially in men under 70.	Over 25,000 men	Approximately 10 years
68	Randomized controlled trial	Investigate pre-op VED for penile prosthesis	Randomized controlled trial	Daily VED pre-op increased penile length and surgical ease.	46 men	30 days
70	Systematic review	Compare satisfaction after penile implant surgery	Systematic review	Partner satisfaction varies by device type; important differences for LGBTQ+ populations.	21 studies	Varied
73	Systematic review	Evaluate partner satisfaction following penile prosthesis implantation, with a focus on LGBTQ+ populations.	Penile prosthesis implantation	Partner satisfaction rates varied widely, ranging from 11% to 93% across different studies	N/A	N/A
74	Retrospective analysis	Assess patient and partner satisfaction, device reliability, and complications in patients who underwent two-piece inflatable penile prosthesis implantation.​	Two-piece inflatable penile prosthesis implantation.​	The two-piece inflatable penile prosthesis is considered effective, reliable, and user-friendly, with acceptable complication and revision rates.​	22 patients	Mean follow-up period of 29.04 ± 14.48 months
76	Retrospective cohort study	Evaluate the real-life impact of a vacuum erection device (VED) clinic on erectile dysfunction (ED) following robotic-assisted radical prostatectomy (RARP).	Implementation of a nurse-led VED clinic offering VED therapy to men experiencing ED post-RARP	VED therapy is an effective and well-tolerated treatment for men with ED following RARP, with good short- to medium-term compliance.	137 men attended the VED clinic; 124 responded to the survey	Median time from RARP to VED clinic was 122 days (range 56-595); median time from VED clinic to survey was 462 days (range 66-932).​
79	Randomized controlled trial.​	Assess the efficacy of online cognitive behavioral therapy (CBT) for nonorganic erectile dysfunction (ED) in reproductive-age males during the COVID-19	Online CBT sessions compared to a waitlist control group	Participants in the CBT group showed significant improvements in erectile function, with IIEF-5 scores indicating mild ED post-treatment compared to moderate ED in the control group.	N/A	N/A
80	Randomized controlled trial.	Evaluate the potential long-term benefits of cognitive behavioral therapy (CBT) as an adjunct treatment for men with erectile dysfunction (ED).	CBT combined with standard ED treatments compared to standard treatments alone.	Men receiving CBT in addition to standard treatments showed significant improvements in erectile function and sexual satisfaction.	N/A	N/A
